# Supplementary material for: 1H-NMR-Based Analysis for Exploring Knee Synovial Fluid Metabolite Changes after Local Cryotherapy in Knee Arthritis Patients
Source: Metabolites. 2020 Nov 13;10(11):460. doi: 10.3390/metabo10110460 (PMC7696760; doi:10.3390/metabo10110460)
Supplement: Supplementary file 1 [file metabolites-10-00460-s001.zip]

Archive with 3 entries (2 files):
- metabolites-909405-supplementary-proof/
- metabolites-909405-supplementary-proof/metabolites-909405-supplementary-proof.pdf
- metabolites-909405-supplementary-proof/Supplementary_annotation_metabolites_revision.xlsx
