# Supplementary material for: 1H-NMR-Based Analysis for Exploring Knee Synovial Fluid Metabolite Changes after Local Cryotherapy in Knee Arthritis Patients
Source: Metabolites. 2020 Nov 13;10(11):460. doi: 10.3390/metabo10110460 (PMC7696760; doi:10.3390/metabo10110460)
Supplement: Supplementary file 1 [file metabolites-10-00460-s001.zip › metabolites-909405-supplementary-proof/Supplementary_annotation_metabolites_revision.xlsx]

## Sheet: vars
Supplementary Table 7. Annotation and metabolite descriptions
Comp ID	Chemical ID	Biochemical	Superpathway	Subpathway	Platform	Retention index	Mass
44621	100005372	1-(1-enyl-oleoyl)-GPE (P-18:1)*	Lipid	Lysolipid	LC/MS Neg	6105.2	462.5
39270	100003000	1-(1-enyl-palmitoyl)-GPE (P-16:0)*	Lipid	Lysoplasmalogen	LC/MS Neg	6153	436.4
34400	100001399	1,7-dimethylurate	Xenobiotics	Xanthine Metabolism	LC/MS Neg	1607	195.1
42768	100004442	1-arachidonoyl-GPA (20:4)	Lipid	Lysolipid	LC/MS Neg	5488.5	457.3
35186	100001571	1-arachidonoyl-GPE (20:4)*	Lipid	Lysolipid	LC/MS Neg	5731	500.3
34214	100001654	1-arachidonoyl-GPI (20:4)*	Lipid	Lysolipid	LC/MS Neg	5479	619.4
33228	100001551	1-arachidonoyl-GPC (20:4)*	Lipid	Lysolipid	LC/MS Pos	5554	544.3
44630	100005371	1-dihomo-linolenoyl-GPE (20:3n3 or 6)*	Lipid	Lysolipid	LC/MS Neg	5777	502.3
33821	100001552	1-dihomo-linolenoyl-GPC (20:3n3 or 6)*	Lipid	Lysolipid	LC/MS Pos	5600	546.4
33871	100001553	1-dihomo-linoleoyl-GPC (20:2)*	Lipid	Lysolipid	LC/MS Pos	5696	548.3
44633	100002060	1-docosahexaenoyl-GPE (22:6)*	Lipid	Lysolipid	LC/MS Neg	5650	524.3
33822	100001566	1-docosahexaenoyl-GPC (22:6)*	Lipid	Lysolipid	LC/MS Pos	5518	568.4
37231	100002063	1-docosapentaenoyl-GPC (22:5n3)*	Lipid	Lysolipid	LC/MS Pos	5584	570.4
44626	100004552	1-eicosapentaenoyl-GPE (20:5)*	Lipid	Lysolipid	LC/MS Neg	5560.7	498.4
44563	100005351	1-eicosapentaenoyl-GPC (20:5)*	Lipid	Lysolipid	LC/MS Pos	5519.6	542.4
44560	100005352	1-eicosenoyl-GPC (20:1)*	Lipid	Lysolipid	LC/MS Pos	5882.7	550.5
44562	100005350	1-linolenoyl-GPC (18:3)*	Lipid	Lysolipid	LC/MS Pos	5527.9	518.4
32635	100001570	1-linoleoyl-GPE (18:2)*	Lipid	Lysolipid	LC/MS Neg	5725	476.3
34419	100001395	1-linoleoyl-GPC (18:2)	Lipid	Lysolipid	LC/MS Pos	5574	520.4
33957	100001264	1-margaroyl-GPC (17:0)	Lipid	Lysolipid	LC/MS Pos	5750	510.4
34395	100001400	1-methylurate	Xenobiotics	Xanthine Metabolism	LC/MS Pos	1827	183.1
34389	100001405	1-methylxanthine	Xenobiotics	Xanthine Metabolism	LC/MS Neg	1600	165.1
45453	100001383	1-myristoyl-GPC (14:0)	Lipid	Lysolipid	LC/MS Pos	5481	468.3
35628	100001569	1-oleoyl-GPE (18:1)	Lipid	Lysolipid	LC/MS Neg	5928	478.3
33960	100001272	1-oleoyl-GPC (18:1)	Lipid	Lysolipid	LC/MS Pos	5700	522.4
21184	100000924	1-oleoylglycerol (18:1)	Lipid	Monoacylglycerol	LC/MS Pos	5821	374.1
33230	100001511	1-palmitoleoyl-GPC (16:1)*	Lipid	Lysolipid	LC/MS Pos	5524	494.3
35631	100001567	1-palmitoyl-GPE (16:0)	Lipid	Lysolipid	LC/MS Neg	5940	452.3
35305	100001655	1-palmitoyl-GPI (16:0)*	Lipid	Lysolipid	LC/MS Neg	5573	571.3
33955	100001263	1-palmitoyl-GPC (16:0)	Lipid	Lysolipid	LC/MS Pos	5671	496.4
37418	100002173	1-pentadecanoyl-GPC (15:0)*	Lipid	Lysolipid	LC/MS Pos	5563	482.3
34416	100001461	1-stearoyl-GPE (18:0)	Lipid	Lysolipid	LC/MS Neg	6200	480.4
19324	100000656	1-stearoyl-GPI (18:0)	Lipid	Lysolipid	LC/MS Neg	5800	599.4
33961	100001271	1-stearoyl-GPC (18:0)	Lipid	Lysolipid	LC/MS Pos	5844	524.4
34404	100001397	1,3,7-trimethylurate	Xenobiotics	Xanthine Metabolism	LC/MS Neg	1988	209.1
20675	100000580	1,5-anhydroglucitol (1,5-AG)	Carbohydrate	Glycolysis, Gluconeogenesis, and Pyruvate Metabolism	LC/MS Neg	808	163.2
33971	100001278	10-heptadecenoate (17:1n7)	Lipid	Long Chain Fatty Acid	LC/MS Neg	5558	267.3
33972	100001277	10-nonadecenoate (19:1n9)	Lipid	Long Chain Fatty Acid	LC/MS Neg	5775	295.4
32497	100001197	10-undecenoate (11:1n1)	Lipid	Medium Chain Fatty Acid	LC/MS Neg	5086	183.3
37536	100002167	12-HETE	Lipid	Eicosanoid	LC/MS Neg	5295	319.3
37752	100002196	13-HODE + 9-HODE	Lipid	Fatty Acid, Monohydroxy	LC/MS Neg	5270	295.2
38768	100002945	15-methylpalmitate	Lipid	Fatty Acid, Branched	LC/MS Neg	5698	269.4
38296	100002356	17-methylstearate	Lipid	Fatty Acid, Branched	LC/MS Neg	5987	297.4
32348	1128	2-aminobutyrate	Amino Acid	Methionine, Cysteine, SAM and Taurine Metabolism	LC/MS Pos	758	104.1
43761	100004542	2-aminoheptanoate	Lipid	Fatty Acid, Amino	LC/MS Pos	2524.2	146.2
43343	100004227	2-aminooctanoate	Lipid	Fatty Acid, Amino	LC/MS Pos	3384	160.1
43266	100004322	2-aminophenol sulfate	Xenobiotics	Chemical	LC/MS Neg	1670.8	188
32815	100001674	2-arachidonoyl-GPE (20:4)*	Lipid	Lysolipid	LC/MS Neg	5674	500.3
35256	100001554	2-arachidonoyl-GPC (20:4)*	Lipid	Lysolipid	LC/MS Pos	5524	544.3
34258	100002061	2-docosahexaenoyl-GPE (22:6)*	Lipid	Lysolipid	LC/MS Neg	5600	524.3
35490	100002977	2-ethylhexanoate (isobar with 2-propylpentanoate)	Xenobiotics	Chemical	LC/MS Neg	3909	143.1
36746	100001541	2-hydroxy-3-methylvalerate	Amino Acid	Leucine, Isoleucine and Valine Metabolism	LC/MS Neg	1787	131.1
33173	100001791	2-hydroxyacetaminophen sulfate*	Xenobiotics	Drug	LC/MS Neg	1703	246.1
42489	100004089	2-hydroxydecanoate	Lipid	Fatty Acid, Monohydroxy	LC/MS Neg	4826	187.2
18281	1869	2-hydroxyhippurate (salicylurate)	Xenobiotics	Benzoate Metabolism	LC/MS Neg	2252	194.1
43330	100004169	2-hydroxyibuprofen	Xenobiotics	Drug	LC/MS Pos	4470.7	240.1
35675	100001579	2-hydroxypalmitate	Lipid	Fatty Acid, Monohydroxy	LC/MS Neg	5508	271.3
17945	1239	2-hydroxystearate	Lipid	Fatty Acid, Monohydroxy	LC/MS Neg	5705	299.4
36593	100001776	2-linoleoyl-GPE (18:2)*	Lipid	Lysolipid	LC/MS Neg	5650	476.4
35257	100001557	2-linoleoyl-GPC (18:2)*	Lipid	Lysolipid	LC/MS Pos	5544	520.4
33161	100001795	2-methoxyacetaminophen glucuronide*	Xenobiotics	Drug	LC/MS Pos	2069	375
33178	100001793	2-methoxyacetaminophen sulfate*	Xenobiotics	Drug	LC/MS Neg	1977	260.1
35431	100001509	2-methylbutyrylcarnitine (C5)	Amino Acid	Leucine, Isoleucine and Valine Metabolism	LC/MS Pos	2439	246.1
35626	100001563	2-myristoyl-GPC (14:0)*	Lipid	Lysolipid	LC/MS Pos	5450	468.3
35687	100001651	2-oleoyl-GPE (18:1)*	Lipid	Lysolipid	LC/MS Neg	5848	478.3
35254	100001556	2-oleoyl-GPC (18:1)*	Lipid	Lysolipid	LC/MS Pos	5640	522.4
35819	100001561	2-palmitoleoyl-GPC (16:1)*	Lipid	Lysolipid	LC/MS Pos	5482	494.3
35688	100001652	2-palmitoyl-GPE (16:0)*	Lipid	Lysolipid	LC/MS Neg	5790	452.3
35253	100001562	2-palmitoyl-GPC (16:0)*	Lipid	Lysolipid	LC/MS Pos	5604	496.3
35255	100001555	2-stearoyl-GPC (18:0)*	Lipid	Lysolipid	LC/MS Pos	5780	524.4
37173	100001999	21-hydroxypregnenolone disulfate	Lipid	Steroid	LC/MS Neg	3931	245.3
32197	240	3-(4-hydroxyphenyl)lactate	Amino Acid	Phenylalanine and Tyrosine Metabolism	LC/MS Neg	1395	181.1
35635	100001624	3-(3-hydroxyphenyl)propionate	Amino Acid	Phenylalanine and Tyrosine Metabolism	LC/MS Neg	2000	165.1
45415	100005391	3-(3-hydroxyphenyl)propionate sulfate	Amino Acid	Phenylalanine and Tyrosine Metabolism	LC/MS Neg	1291.9	245.1
31787	100001178	3-carboxy-4-methyl-5-propyl-2-furanpropanoate (CMPF)	Lipid	Fatty Acid, Dicarboxylate	LC/MS Neg	2815	239.1
34365	100001797	3-(cystein-S-yl)acetaminophen*	Xenobiotics	Drug	LC/MS Pos	1960	271.2
36848	100001808	3-ethylphenylsulfate*	Xenobiotics	Benzoate Metabolism	LC/MS Neg	3490	201
542	254	3-hydroxybutyrate (BHBA)	Lipid	Ketone Bodies	LC/MS Pos	1626	105.1
22053	100000997	3-hydroxydecanoate	Lipid	Fatty Acid, Monohydroxy	LC/MS Neg	4681	187.2
39600	100002122	3-hydroxyhippurate	Xenobiotics	Benzoate Metabolism	LC/MS Neg	1670	194.1
1549	111	3-hydroxyisobutyrate	Amino Acid	Leucine, Isoleucine and Valine Metabolism	LC/MS Pos	1708	105
22001	100000773	3-hydroxyoctanoate	Lipid	Fatty Acid, Monohydroxy	LC/MS Neg	3463	159.2
27672	100000467	3-indoxyl sulfate	Amino Acid	Tryptophan Metabolism	LC/MS Neg	2258	212
12017	1342	3-methoxytyrosine	Amino Acid	Phenylalanine and Tyrosine Metabolism	LC/MS Pos	1765	212.1
21047	100000936	3-methyl-2-oxobutyrate	Amino Acid	Leucine, Isoleucine and Valine Metabolism	LC/MS Neg	1489	115.1
15676	100000036	3-methyl-2-oxovalerate	Amino Acid	Leucine, Isoleucine and Valine Metabolism	LC/MS Neg	2106	129.2
42494	100004112	3-methyl catechol sulfate (1)	Xenobiotics	Benzoate Metabolism	LC/MS Neg	2779.2	203
37060	100001742	3-methylglutarylcarnitine (C6)	Amino Acid	Leucine, Isoleucine and Valine Metabolism	LC/MS Pos	1900	290.1
15677	100000042	3-methylhistidine	Amino Acid	Histidine Metabolism	LC/MS Neg	911	168.1
32445	100001108	3-methylxanthine	Xenobiotics	Xanthine Metabolism	LC/MS Neg	1717	165.1
18299	2048	3-(N-acetyl-L-cystein-S-yl) acetaminophen*	Xenobiotics	Drug	LC/MS Pos	2622	313.1
15749	100000010	3-phenylpropionate (hydrocinnamate)	Amino Acid	Phenylalanine and Tyrosine Metabolism	LC/MS Neg	2830	149.1
1558	1113	4-acetamidobutanoate	Amino Acid	Polyamine Metabolism	LC/MS Pos	1724	146.1
12032	1383	4-acetamidophenol	Xenobiotics	Drug	LC/MS Pos	2238	152.1
33423	100000043	4-acetamidophenylglucuronide	Xenobiotics	Drug	LC/MS Neg	1377	326.1
37475	2049	4-acetaminophen sulfate	Xenobiotics	Drug	LC/MS Neg	1779	230.1
37202	100001992	4-androsten-3beta,17beta-diol disulfate (1)*	Lipid	Steroid	LC/MS Neg	3735	224.3
37203	100001994	4-androsten-3beta,17beta-diol disulfate (2)*	Lipid	Steroid	LC/MS Neg	4073	224.3
36099	100001756	4-ethylphenylsulfate	Xenobiotics	Benzoate Metabolism	LC/MS Neg	3570	201.1
15681	100000096	4-guanidinobutanoate	Amino Acid	Guanidino and Acetamido Metabolism	LC/MS Pos	1085	146.1
35527	100001423	4-hydroxyhippurate	Xenobiotics	Benzoate Metabolism	LC/MS Neg	1439	194
541	144	4-hydroxyphenylacetate	Amino Acid	Phenylalanine and Tyrosine Metabolism	LC/MS Neg	1388	151.1
1669	1141	4-hydroxyphenylpyruvate	Amino Acid	Phenylalanine and Tyrosine Metabolism	LC/MS Neg	1716	179.1
22116	100000551	4-methyl-2-oxopentanoate	Amino Acid	Leucine, Isoleucine and Valine Metabolism	LC/MS Neg	2200	129.2
42493	100004111	4-methylcatechol sulfate	Xenobiotics	Benzoate Metabolism	LC/MS Neg	2666.4	203
36098	100001755	4-vinylphenol sulfate	Xenobiotics	Benzoate Metabolism	LC/MS Neg	3323	199.1
34424	100001403	5-acetylamino-6-amino-3-methyluracil	Xenobiotics	Xanthine Metabolism	LC/MS Neg	1025	197.1
34401	100001402	5-acetylamino-6-formylamino-3-methyluracil	Xenobiotics	Xanthine Metabolism	LC/MS Neg	930	225.1
33968	100001232	5-dodecenoate (12:1n7)	Lipid	Medium Chain Fatty Acid	LC/MS Neg	5206	197.2
37372	100002137	5-HETE	Lipid	Eicosanoid	LC/MS Neg	5372	319.2
42040	100003954	5-hydroxymethyl-2-furoic acid	Amino Acid	Phenylalanine and Tyrosine Metabolism	LC/MS Neg	975	141.1
1419	212	5-methylthioadenosine (MTA)	Amino Acid	Polyamine Metabolism	LC/MS Pos	2427	298.1
35136	100001446	5-methyluridine (ribothymidine)	Nucleotide	Pyrimidine Metabolism, Uracil containing	LC/MS Neg	1774	257.1
1494	1021	5-oxoproline	Amino Acid	Glutathione Metabolism	LC/MS Neg	744	128.2
37190	100001987	5alpha-androstan-3beta,17beta-diol disulfate	Lipid	Steroid	LC/MS Neg	3872	225.2
37201	100002016	5alpha-pregnan-3alpha,20beta-diol disulfate 1*	Lipid	Steroid	LC/MS Neg	4287	239.3
37198	100001988	5alpha-pregnan-3beta,20alpha-diol disulfate	Lipid	Steroid	LC/MS Neg	3962	239.3
36776	100001609	7-alpha-hydroxy-3-oxo-4-cholestenoate (7-Hoca)	Lipid	Sterol	LC/MS Neg	5268	429.4
35114	100001456	7-methylguanine	Nucleotide	Purine Metabolism, Guanine containing	LC/MS Pos	1353	166.1
34390	100001396	7-methylxanthine	Xenobiotics	Xanthine Metabolism	LC/MS Pos	1778	167.1
39627	100003063	9,10-epoxystearate	Lipid	Fatty Acid, Oxidized	LC/MS Neg	5386.6	297.4
48569	100006203	acesulfame	Xenobiotics	Food Component/Plant	LC/MS Neg	1590	161.987
32198	100000802	acetylcarnitine	Lipid	Fatty Acid Metabolism(Acyl Carnitine)	LC/MS Pos	1203	204.2
43258	100004541	acisoga	Amino Acid	Polyamine Metabolism	LC/MS Pos	2317.9	185.3
555	798	adenosine	Nucleotide	Purine Metabolism, Adenine containing	LC/MS Pos	1650	268.1
33801	100001324	ADpSGEGDFXAEGGGVR*	Peptide	Fibrinogen Cleavage Peptide	LC/MS Pos	3490	809
32980	100001193	adrenate (22:4n6)	Lipid	Polyunsaturated Fatty Acid (n3 and n6)	LC/MS Neg	5684	331.3
33084	100001322	ADSGEGDFXAEGGGVR*	Peptide	Fibrinogen Cleavage Peptide	LC/MS Pos	3239	769
1126	811	alanine	Amino Acid	Alanine and Aspartate Metabolism	LC/MS Pos	650	90.1
38321	100002454	allopurinol riboside	Xenobiotics	Drug	LC/MS Pos	1775	269.1
40033	100003250	alpha-glutamyltyrosine	Peptide	Dipeptide	LC/MS Pos	1810	311.1
22132	100000706	alpha-hydroxyisocaproate	Amino Acid	Leucine, Isoleucine and Valine Metabolism	LC/MS Neg	1854	131.2
33937	100001300	alpha-hydroxyisovalerate	Amino Acid	Leucine, Isoleucine and Valine Metabolism	LC/MS Neg	1142	117.1
32792	100002068	andro steroid monosulfate 2*	Lipid	Steroid	LC/MS Neg	4240	383.2
31591	100001073	androsterone sulfate	Lipid	Steroid	LC/MS Neg	5011	369.2
4970	1258	anthranilate	Amino Acid	Tryptophan Metabolism	LC/MS Pos	3213	138.1
44679	893	arachidate (20:0)	Lipid	Long Chain Fatty Acid	LC/MS Neg	6282	311.3
1110	229	arachidonate (20:4n6)	Lipid	Polyunsaturated Fatty Acid (n3 and n6)	LC/MS Neg	5525	303.4
1638	231	arginine	Amino Acid	Urea cycle; Arginine and Proline Metabolism	LC/MS Neg	728	173.2
443	234	aspartate	Amino Acid	Alanine and Aspartate Metabolism	LC/MS Neg	643	132.1
40068	100003158	aspartylleucine	Peptide	Dipeptide	LC/MS Pos	2310	247.2
22175	100000803	aspartylphenylalanine	Peptide	Dipeptide	LC/MS Pos	2538	281.1
38658	100002726	atenolol	Xenobiotics	Drug	LC/MS Pos	1988	267.2
18362	2029	azelate (nonanedioate)	Lipid	Fatty Acid, Dicarboxylate	LC/MS Neg	1322	187.2
12129	1442	beta-hydroxyisovalerate	Amino Acid	Leucine, Isoleucine and Valine Metabolism	LC/MS Neg	1043	117.1
3141	799	betaine	Amino Acid	Glycine, Serine and Threonine Metabolism	LC/MS Pos	721	118.2
32586	100001950	bilirubin (E,E)*	Cofactors and Vitamins	Hemoglobin and Porphyrin Metabolism	LC/MS Pos	4625	585.2
27716	1090	bilirubin (Z,Z)	Cofactors and Vitamins	Hemoglobin and Porphyrin Metabolism	LC/MS Neg	4812	583.2
2137	250	biliverdin	Cofactors and Vitamins	Hemoglobin and Porphyrin Metabolism	LC/MS Neg	4671	581.2
34420	100001292	bradykinin, des-arg(9)	Peptide	Polypeptide	LC/MS Pos	3516	453
32412	100001054	butyrylcarnitine	Lipid	Fatty Acid Metabolism (also BCAA Metabolism)	LC/MS Pos	2007	232.2
32675	100001949	C-glycosyltryptophan	Amino Acid	Tryptophan Metabolism	LC/MS Pos	1912	367.1
569	849	caffeine	Xenobiotics	Xanthine Metabolism	LC/MS Pos	2820	195.1
1642	888	caprate (10:0)	Lipid	Medium Chain Fatty Acid	LC/MS Neg	5092	171.2
32489	926	caproate (6:0)	Lipid	Medium Chain Fatty Acid	LC/MS Neg	2766	115.2
32492	932	caprylate (8:0)	Lipid	Medium Chain Fatty Acid	LC/MS Neg	4367	143.2
43333	100004171	carboxyibuprofen	Xenobiotics	Drug	LC/MS Neg	1934	235
15500	100000007	carnitine	Lipid	Carnitine Metabolism	LC/MS Pos	702	162.2
35320	100001605	catechol sulfate	Xenobiotics	Benzoate Metabolism	LC/MS Neg	1928	188.9
22842	136	cholate	Lipid	Primary Bile Acid Metabolism	LC/MS Neg	5148	407.4
15506	1256	choline	Lipid	Phospholipid Metabolism	LC/MS Pos	674	104.2
38637	100002253	cinnamoylglycine	Xenobiotics	Food Component/Plant	LC/MS Neg	3139	204.1
38178	100002259	cis-4-decenoyl carnitine	Lipid	Fatty Acid Metabolism(Acyl Carnitine)	LC/MS Pos	4404	314.3
1564	1124	citrate	Energy	TCA Cycle	LC/MS Neg	591	191.1
2132	391	citrulline	Amino Acid	Urea cycle; Arginine and Proline Metabolism	LC/MS Pos	715	176.1
39610	100002798	codeine	Xenobiotics	Drug	LC/MS Pos	2201.1	300.2
5983	272	corticosterone	Lipid	Steroid	LC/MS Pos	4856	347.2
1712	356	cortisol	Lipid	Steroid	LC/MS Pos	4573	363.2
1769	273	cortisone	Lipid	Steroid	LC/MS Pos	4420	361.2
553	848	cotinine	Xenobiotics	Tobacco Metabolite	LC/MS Pos	1493	177.1
27718	1221	creatine	Amino Acid	Creatine Metabolism	LC/MS Pos	758	132.1
513	275	creatinine	Amino Acid	Creatine Metabolism	LC/MS Pos	730	114.1
37104	100001925	cyclo(leu-pro)	Peptide	Dipeptide	LC/MS Pos	3445	211.1
18368	1224	cys-gly, oxidized	Amino Acid	Glutathione Metabolism	LC/MS Neg	955	353.1
35159	100001437	cysteine-glutathione disulfide	Amino Acid	Glutathione Metabolism	LC/MS Pos	821	427.1
514	827	cytidine	Nucleotide	Pyrimidine Metabolism, Cytidine containing	LC/MS Pos	1065	244
33941	100001251	decanoylcarnitine	Lipid	Fatty Acid Metabolism(Acyl Carnitine)	LC/MS Pos	4700	316.3
32425	100000792	dehydroisoandrosterone sulfate (DHEA-S)	Lipid	Steroid	LC/MS Neg	4771	367.2
36747	100001662	deoxycarnitine	Lipid	Carnitine Metabolism	LC/MS Pos	759	146.1
17805	1231	dihomo-linoleate (20:2n6)	Lipid	Polyunsaturated Fatty Acid (n3 and n6)	LC/MS Neg	5722	307.3
35718	100001739	dihomo-linolenate (20:3n3 or n6)	Lipid	Polyunsaturated Fatty Acid (n3 and n6)	LC/MS Neg	5600	305.4
40481	100003432	dihydroferulic acid	Xenobiotics	Food Component/Plant	LC/MS Neg	1929	195.1
36808	100001810	dimethylarginine (SDMA + ADMA)	Amino Acid	Urea cycle; Arginine and Proline Metabolism	LC/MS Pos	812	203.2
32415	100001182	docosadienoate (22:2n6)	Lipid	Polyunsaturated Fatty Acid (n3 and n6)	LC/MS Neg	6017	335.4
19323	100000665	docosahexaenoate (DHA; 22:6n3)	Lipid	Polyunsaturated Fatty Acid (n3 and n6)	LC/MS Neg	5518	327.3
37478	100001580	docosapentaenoate (n6 DPA; 22:5n6)	Lipid	Polyunsaturated Fatty Acid (n3 and n6)	LC/MS Neg	5625	329.4
32504	100001181	docosapentaenoate (n3 DPA; 22:5n3)	Lipid	Polyunsaturated Fatty Acid (n3 and n6)	LC/MS Neg	5574	329.4
32388	100001102	dodecanedioate	Lipid	Fatty Acid, Dicarboxylate	LC/MS Neg	2990	229.2
48407	100006361	dopamine sulfate (2)	Amino Acid	Phenylalanine and Tyrosine Metabolism	LC/MS Neg	1625	232.028
31548	100001323	DSGEGDFXAEGGGVR*	Peptide	Fibrinogen Cleavage Peptide	LC/MS Pos	3379	733.5
32511	100001002	EDTA	Xenobiotics	Chemical	LC/MS Neg	611	291.1
18467	2050	eicosapentaenoate (EPA; 20:5n3)	Lipid	Polyunsaturated Fatty Acid (n3 and n6)	LC/MS Neg	5442	301.3
33587	100001335	eicosenoate (20:1)	Lipid	Long Chain Fatty Acid	LC/MS Neg	5955	309.4
33973	100001287	epiandrosterone sulfate	Lipid	Steroid	LC/MS Neg	4838	369.3
37459	100002154	ergothioneine	Xenobiotics	Food Component/Plant	LC/MS Pos	847	230.2
1552	1087	erucate (22:1n9)	Lipid	Long Chain Fatty Acid	LC/MS Neg	6273.3	337.4
39603	100002849	ethyl glucuronide	Xenobiotics	Chemical	LC/MS Neg	804	221.1
47112	100005403	etiocholanolone glucuronide	Lipid	Steroid	LC/MS Neg	4919	465.326
48715	100006171	eugenol sulfate	Xenobiotics	Food Component/Plant	LC/MS Neg	3784	243.033
47114	100005389	ferulic acid 4-sulfate	Xenobiotics	Food Component/Plant	LC/MS Neg	1206	273.017
38686	100002806	gabapentin	Xenobiotics	Drug	LC/MS Pos	2482	172.2
37462	100002094	gamma-CEHC	Cofactors and Vitamins	Tocopherol Metabolism	LC/MS Pos	4737	265.2
36738	331	gamma-glutamylglutamate	Peptide	Gamma-glutamyl Amino Acid	LC/MS Pos	1036	277.1
2730	1140	gamma-glutamylglutamine	Peptide	Gamma-glutamyl Amino Acid	LC/MS Pos	806	276.1
34456	100001485	gamma-glutamylisoleucine*	Peptide	Gamma-glutamyl Amino Acid	LC/MS Pos	2644	261.2
18369	1268	gamma-glutamylleucine	Peptide	Gamma-glutamyl Amino Acid	LC/MS Pos	2744	261.2
37539	100001313	gamma-glutamylmethionine	Peptide	Gamma-glutamyl Amino Acid	LC/MS Pos	1993	279.2
33422	100000491	gamma-glutamylphenylalanine	Peptide	Gamma-glutamyl Amino Acid	LC/MS Pos	2846	295.1
33364	100001314	gamma-glutamylthreonine*	Peptide	Gamma-glutamyl Amino Acid	LC/MS Pos	977	249.1
2734	1102	gamma-glutamyltyrosine	Peptide	Gamma-glutamyl Amino Acid	LC/MS Pos	2073	311.2
32393	100001126	gamma-glutamylvaline	Peptide	Gamma-glutamyl Amino Acid	LC/MS Pos	2040	247.2
57	561	glutamate	Amino Acid	Glutamate Metabolism	LC/MS Pos	700	148.1
53	563	glutamine	Amino Acid	Glutamate Metabolism	LC/MS Pos	684	147.2
35439	100001593	glutarylcarnitine (C5)	Amino Acid	Lysine Metabolism	LC/MS Pos	1565	276.1
15990	100000269	glycerophosphorylcholine (GPC)	Lipid	Phospholipid Metabolism	LC/MS Pos	694	258.1
32346	1628	glycochenodeoxycholate	Lipid	Primary Bile Acid Metabolism	LC/MS Neg	5245	448.4
18476	342	glycocholate	Lipid	Primary Bile Acid Metabolism	LC/MS Neg	5104	464.4
32599	100001989	glycocholenate sulfate*	Lipid	Secondary Bile Acid Metabolism	LC/MS Neg	4763	254.8
18477	100000436	glycodeoxycholate	Lipid	Secondary Bile Acid Metabolism	LC/MS Neg	5265	448.4
32620	100001657	glycolithocholate sulfate*	Lipid	Secondary Bile Acid Metabolism	LC/MS Neg	5015	512.3
39379	100002911	glycoursodeoxycholate	Lipid	Secondary Bile Acid Metabolism	LC/MS Neg	5018.1	448.4
33954	100001268	glycylphenylalanine	Peptide	Dipeptide	LC/MS Pos	2377	223.1
18357	100000487	glycylvaline	Peptide	Dipeptide	LC/MS Pos	1572	175.1
1573	1099	guanosine	Nucleotide	Purine Metabolism, Guanine containing	LC/MS Pos	1676	284
41754	100001386	heme	Cofactors and Vitamins	Hemoglobin and Porphyrin Metabolism	LC/MS Pos	5057	616.2
1644	925	heptanoate (7:0)	Lipid	Medium Chain Fatty Acid	LC/MS Neg	3695	129.2
35678	100001614	hexadecanedioate	Lipid	Fatty Acid, Dicarboxylate	LC/MS Neg	4650	285.2
32328	100000781	hexanoylcarnitine	Lipid	Fatty Acid Metabolism(Acyl Carnitine)	LC/MS Pos	3174	260.2
15753	100000014	hippurate	Xenobiotics	Benzoate Metabolism	LC/MS Neg	2136	178.1
59	355	histidine	Amino Acid	Histidine Metabolism	LC/MS Neg	757	154.1
42084	100003547	histidylphenylalanine	Peptide	Dipeptide	LC/MS Pos	1730	303.2
41912	100003549	histidyltryptophan	Peptide	Dipeptide	LC/MS Pos	1961	342.2
22138	100000963	homocitrulline	Amino Acid	Urea cycle; Arginine and Proline Metabolism	LC/MS Pos	832	190.1
33009	100001550	homostachydrine*	Xenobiotics	Food Component/Plant	LC/MS Pos	1199	158.2
32836	100001327	HWESASXX*	Peptide	Polypeptide	LC/MS Pos	3520	471.8
31534	100001330	HXGXA*	Peptide	Polypeptide	LC/MS Pos	2754	510.2
39625	100002734	hydrochlorothiazide	Xenobiotics	Drug	LC/MS Neg	2041.6	296.1
43264	100003926	hydroxybutyrylcarnitine*	Lipid	Fatty Acid Metabolism(Acyl Carnitine)	LC/MS Pos	1475	248.2
38661	100002717	hydroxycotinine	Xenobiotics	Tobacco Metabolite	LC/MS Pos	1284.7	193.2
3127	171	hypoxanthine	Nucleotide	Purine Metabolism, (Hypo)Xanthine/Inosine containing	LC/MS Neg	1313	135.1
32426	100001226	I-urobilinogen	Cofactors and Vitamins	Hemoglobin and Porphyrin Metabolism	LC/MS Neg	4181	591.3
17799	1487	ibuprofen	Xenobiotics	Drug	LC/MS Neg	4951	205.1
40730	100003434	imidazole propionate	Amino Acid	Histidine Metabolism	LC/MS Pos	1011.7	141.1
27513	100001034	indoleacetate	Amino Acid	Tryptophan Metabolism	LC/MS Pos	3760	176.1
42087	100001731	indoleacetylglutamine	Amino Acid	Tryptophan Metabolism	LC/MS Pos	2980	304.2
18349	100000463	indolelactate	Amino Acid	Tryptophan Metabolism	LC/MS Pos	3519	206.1
32405	100001083	indolepropionate	Amino Acid	Tryptophan Metabolism	LC/MS Neg	2795	188.2
1123	361	inosine	Nucleotide	Purine Metabolism, (Hypo)Xanthine/Inosine containing	LC/MS Neg	1600	267.2
32999	100004490	Isobar: glucose, fructose, mannose, galactose, allose, altrose, etc.	Carbohydrate	Fructose, Mannose and Galactose Metabolism	LC/MS Neg	708	179.2
33001	100004002	Isobar: glucuronate, galacturonate, 5-keto-gluconate	Xenobiotics	Food Component/Plant	LC/MS Neg	643	193.1
33441	100001055	isobutyrylcarnitine	Amino Acid	Leucine, Isoleucine and Valine Metabolism	LC/MS Pos	1941	232.2
1125	376	isoleucine	Amino Acid	Leucine, Isoleucine and Valine Metabolism	LC/MS Pos	1614	132.1
34732	100000708	isovalerate	Amino Acid	Leucine, Isoleucine and Valine Metabolism	LC/MS Neg	1623	101.2
34407	100001393	isovalerylcarnitine	Amino Acid	Leucine, Isoleucine and Valine Metabolism	LC/MS Pos	2533	246.2
1417	98	kynurenate	Amino Acid	Tryptophan Metabolism	LC/MS Neg	2243	188.1
15140	100000265	kynurenine	Amino Acid	Tryptophan Metabolism	LC/MS Pos	1902	209.1
40173	100002568	L-urobilin	Cofactors and Vitamins	Hemoglobin and Porphyrin Metabolism	LC/MS Pos	4091	595.4
33830	482	lactate	Carbohydrate	Glycolysis, Gluconeogenesis, and Pyruvate Metabolism	LC/MS Neg	670	89.1
1645	181	laurate (12:0)	Lipid	Medium Chain Fatty Acid	LC/MS Neg	5288	199.3
34534	100001392	laurylcarnitine	Lipid	Fatty Acid Metabolism(Acyl Carnitine)	LC/MS Pos	5066	344.3
60	397	leucine	Amino Acid	Leucine, Isoleucine and Valine Metabolism	LC/MS Pos	1674	132.2
40010	100003179	leucylalanine	Peptide	Dipeptide	LC/MS Pos	1760	203.2
40045	100003185	leucylglycine	Peptide	Dipeptide	LC/MS Pos	1800	189.2
37530	399	leukotriene B4	Lipid	Eicosanoid	LC/MS Neg	5153	335.3
32455	1492	linoleamide (18:2n6)	Lipid	Fatty Acid, Amide	LC/MS Pos	5639	280.2
1105	180	linoleate (18:2n6)	Lipid	Polyunsaturated Fatty Acid (n3 and n6)	LC/MS Neg	5533	279.3
34035	100001337	linolenate [alpha or gamma; (18:3n3 or 6)]	Lipid	Polyunsaturated Fatty Acid (n3 and n6)	LC/MS Neg	5450	277.3
1301	407	lysine	Amino Acid	Lysine Metabolism	LC/MS Pos	603	147.2
1121	891	margarate (17:0)	Lipid	Long Chain Fatty Acid	LC/MS Neg	5733	269.3
39972	100002405	metformin	Xenobiotics	Drug	LC/MS Pos	762	130.2
1302	415	methionine	Amino Acid	Methionine, Cysteine, SAM and Taurine Metabolism	LC/MS Pos	1252	150.1
48429	100006116	methyl-4-hydroxybenzoate sulfate	Xenobiotics	Benzoate Metabolism	LC/MS Neg	2863	230.997
40480	100003693	methyl-beta-glucopyranoside	Carbohydrate	Fructose, Mannose and Galactose Metabolism	LC/MS Pos	1094.3	212.1
1584	1104	methyl indole-3-acetate	Xenobiotics	Food Component/Plant	LC/MS Pos	4359	190.1
18037	2028	metoprolol	Xenobiotics	Drug	LC/MS Pos	3205	268.2
34109	100001385	metoprolol acid metabolite*	Xenobiotics	Drug	LC/MS Pos	2535	268.2
1365	519	myristate (14:0)	Lipid	Long Chain Fatty Acid	LC/MS Neg	5439	227.3
32418	100001198	myristoleate (14:1n5)	Lipid	Long Chain Fatty Acid	LC/MS Neg	5338	225.3
33952	100001270	myristoylcarnitine	Lipid	Fatty Acid Metabolism(Acyl Carnitine)	LC/MS Pos	5113	372.4
43255	100004299	N-acetyl-1-methylhistidine*	Amino Acid	Histidine Metabolism	LC/MS Pos	1019	212.1
43256	100002204	N-acetyl-3-methylhistidine*	Amino Acid	Histidine Metabolism	LC/MS Pos	935	212.1
37432	100002102	N-acetyl-beta-alanine	Nucleotide	Pyrimidine Metabolism, Uracil containing	LC/MS Pos	1460	132.1
1585	1110	N-acetylalanine	Amino Acid	Alanine and Aspartate Metabolism	LC/MS Neg	882	130.1
43488	100004046	N-acetylcarnosine	Peptide	Dipeptide Derivative	LC/MS Pos	1145	269.2
48434	100001577	N-acetylcitrulline	Amino Acid	Urea cycle; Arginine and Proline Metabolism	LC/MS Neg	960	216.099
33943	100001253	N-acetylglutamine	Amino Acid	Glutamate Metabolism	LC/MS Pos	1204	189.1
1589	1083	N-acetylmethionine	Amino Acid	Methionine, Cysteine, SAM and Taurine Metabolism	LC/MS Pos	2588	192.1
33939	100001274	N-acetylthreonine	Amino Acid	Glycine, Serine and Threonine Metabolism	LC/MS Neg	846	160.1
43249	100004523	N-delta-acetylornithine*	Amino Acid	Urea cycle; Arginine and Proline Metabolism	LC/MS Pos	836.2	175.1
2829	194	N-formylmethionine	Amino Acid	Methionine, Cysteine, SAM and Taurine Metabolism	LC/MS Neg	1541	176.1
47101	100005383	N-methylpipecolate	Xenobiotics	Chemical	LC/MS Pos	1142	144.2
37431	100001956	N-methylproline	Amino Acid	Urea cycle; Arginine and Proline Metabolism	LC/MS Pos	833	130.1
39732	100003119	N-oleoyltaurine	Lipid	Endocannabinoid	LC/MS Neg	5599.9	388.3
39835	100003239	N-palmitoyltaurine	Lipid	Endocannabinoid	LC/MS Neg	5556.8	362.4
39730	100003240	N-stearoyltaurine	Lipid	Endocannabinoid	LC/MS Neg	5785.9	390.3
31536	100001086	N-(2-furoyl)glycine	Xenobiotics	Food Component/Plant	LC/MS Pos	2076	170.1
40469	100001468	N1-Methyl-2-pyridone-5-carboxamide	Cofactors and Vitamins	Nicotinate and Nicotinamide Metabolism	LC/MS Pos	1707.3	153.2
15650	1242	N1-methyladenosine	Nucleotide	Purine Metabolism, Adenine containing	LC/MS Pos	1356	282.1
31609	100001122	N1-methylguanosine	Nucleotide	Purine Metabolism, Guanine containing	LC/MS Pos	1850	298.1
35137	100001412	N2,N2-dimethylguanosine	Nucleotide	Purine Metabolism, Guanine containing	LC/MS Pos	2157	312.1
35130	100001413	N4-acetylcytidine	Nucleotide	Pyrimidine Metabolism, Cytidine containing	LC/MS Pos	2030	286.1
36752	100001734	N6-acetyllysine	Amino Acid	Lysine Metabolism	LC/MS Pos	1134	189.1
35157	100001415	N6-carbamoylthreonyladenosine	Nucleotide	Purine Metabolism, Adenine containing	LC/MS Pos	2656	413
12122	1384	naproxen	Xenobiotics	Drug	LC/MS Neg	4168	228.9
1356	892	nonadecanoate (19:0)	Lipid	Long Chain Fatty Acid	LC/MS Neg	6073	297.3
36845	100001806	o-cresol sulfate	Amino Acid	Phenylalanine and Tyrosine Metabolism	LC/MS Neg	2821	187
45413	100005384	O-sulfo-L-tyrosine	Xenobiotics	Chemical	LC/MS Neg	1006.1	260.1
36754	100001615	octadecanedioate	Lipid	Fatty Acid, Dicarboxylate	LC/MS Neg	5033	313.3
33936	100001247	octanoylcarnitine	Lipid	Fatty Acid Metabolism(Acyl Carnitine)	LC/MS Pos	4100	288.3
21320	100000673	ofloxacin	Xenobiotics	Drug	LC/MS Pos	2608	362.1
32458	1504	oleamide	Lipid	Fatty Acid, Amide	LC/MS Pos	5766	282.3
1359	442	oleate (18:1n9)	Lipid	Long Chain Fatty Acid	LC/MS Neg	5660	281.3
38102	1137	oleic ethanolamide	Lipid	Endocannabinoid	LC/MS Neg	6553	324.5
35160	100001501	oleoylcarnitine	Lipid	Fatty Acid Metabolism(Acyl Carnitine)	LC/MS Pos	5202	426.4
38600	100002725	omeprazole	Xenobiotics	Drug	LC/MS Neg	4643.8	344.1
1493	444	ornithine	Amino Acid	Urea cycle; Arginine and Proline Metabolism	LC/MS Pos	598	133.1
20694	100000841	oxalate (ethanedioate)	Cofactors and Vitamins	Ascorbate and Aldarate Metabolism	LC/MS Neg	601.8	89.1
41725	100002489	oxypurinol	Xenobiotics	Drug	LC/MS Pos	1530.5	153
36103	100001315	p-cresol sulfate	Amino Acid	Phenylalanine and Tyrosine Metabolism	LC/MS Neg	2896	187.1
1336	424	palmitate (16:0)	Lipid	Long Chain Fatty Acid	LC/MS Neg	5619	255.3
42095	100003915	palmitic amide	Lipid	Fatty Acid, Amide	LC/MS Pos	5758	256.3
33447	452	palmitoleate (16:1n7)	Lipid	Long Chain Fatty Acid	LC/MS Neg	5477	253.3
22189	100000776	palmitoylcarnitine	Lipid	Fatty Acid Metabolism(Acyl Carnitine)	LC/MS Pos	5179	400.4
38609	100002808	pantoprazole	Xenobiotics	Drug	LC/MS Neg	4401.1	382.1
1508	1024	pantothenate	Cofactors and Vitamins	Pantothenate and CoA Metabolism	LC/MS Pos	2218	220.1
18254	100000453	paraxanthine	Xenobiotics	Xanthine Metabolism	LC/MS Pos	2444	181.2
12035	437	pelargonate (9:0)	Lipid	Medium Chain Fatty Acid	LC/MS Neg	4847	157.2
32553	100001510	phenol sulfate	Amino Acid	Phenylalanine and Tyrosine Metabolism	LC/MS Neg	2150	173.1
35126	100001417	phenylacetylglutamine	Amino Acid	Phenylalanine and Tyrosine Metabolism	LC/MS Neg	2314	263.2
64	460	phenylalanine	Amino Acid	Phenylalanine and Tyrosine Metabolism	LC/MS Pos	2056	166.1
41432	100003596	phenylalanylglutamate	Peptide	Dipeptide	LC/MS Pos	2005	295.2
40192	100003200	phenylalanylleucine	Peptide	Dipeptide	LC/MS Pos	3252	279.2
38150	100002293	phenylalanylphenylalanine	Peptide	Dipeptide	LC/MS Pos	3317	313.2
40016	100003252	phenylalanylserine	Peptide	Dipeptide	LC/MS Pos	1808	253.1
41377	100003594	phenylalanyltryptophan	Peptide	Dipeptide	LC/MS Pos	3349	352.2
43265	100004555	phenylcarnitine*	Xenobiotics	Chemical	LC/MS Pos	2595	266.2
22130	100000774	phenyllactate (PLA)	Amino Acid	Phenylalanine and Tyrosine Metabolism	LC/MS Neg	2237	165.1
34425	461	phosphate	Energy	Oxidative Phosphorylation	LC/MS Neg	627	97.1
1444	1025	pipecolate	Amino Acid	Lysine Metabolism	LC/MS Pos	1120	130.1
33935	100001267	piperine	Xenobiotics	Food Component/Plant	LC/MS Pos	5136	286.2
32619	100002067	pregn steroid monosulfate*	Lipid	Steroid	LC/MS Neg	4998	397.3
40708	100003470	pregnanediol-3-glucuronide	Lipid	Steroid	LC/MS Neg	5136.9	495.4
32562	100001993	pregnen-diol disulfate*	Lipid	Steroid	LC/MS Neg	3886	238.3
38170	100002129	pregnenolone sulfate	Lipid	Steroid	LC/MS Neg	5089	395.3
35127	100001167	pro-hydroxy-pro	Amino Acid	Urea cycle; Arginine and Proline Metabolism	LC/MS Pos	960	229.2
1898	480	proline	Amino Acid	Urea cycle; Arginine and Proline Metabolism	LC/MS Pos	796	116.1
32452	100001162	propionylcarnitine	Lipid	Fatty Acid Metabolism (also BCAA Metabolism)	LC/MS Pos	1589	218.2
33442	821	pseudouridine	Nucleotide	Pyrimidine Metabolism, Uracil containing	LC/MS Neg	1104	243.1
31555	100001121	pyridoxate	Cofactors and Vitamins	Vitamin B6 Metabolism	LC/MS Neg	2210	182.1
32672	100001540	pyroglutamine*	Amino Acid	Glutamate Metabolism	LC/MS Pos	764	129.2
31522	100001127	pyroglutamylglycine	Peptide	Dipeptide	LC/MS Neg	855	185.1
42582	823	pyruvate	Carbohydrate	Glycolysis, Gluconeogenesis, and Pyruvate Metabolism	LC/MS Neg	727	87.1
39766	100002966	quinidine	Xenobiotics	Drug	LC/MS Pos	2712.6	325.3
38595	100002735	ranitidine	Xenobiotics	Drug	LC/MS Pos	1967	315.1
39592	100002749	S-methylcysteine	Amino Acid	Methionine, Cysteine, SAM and Taurine Metabolism	LC/MS Pos	869.1	136
21151	100000870	saccharin	Xenobiotics	Food Component/Plant	LC/MS Neg	2013	182.1
1515	501	salicylate	Xenobiotics	Drug	LC/MS Neg	2226	137.1
33384	100001332	salicyluric glucuronide*	Xenobiotics	Drug	LC/MS Neg	1463	370.1
32398	100001211	sebacate (decanedioate)	Lipid	Fatty Acid, Dicarboxylate	LC/MS Neg	1778	201.2
2342	504	serotonin	Amino Acid	Tryptophan Metabolism	LC/MS Pos	1660	177.1
17747	297	sphingosine	Lipid	Sphingolipid Metabolism	LC/MS Pos	5197	300.2
34384	100001296	stachydrine	Xenobiotics	Food Component/Plant	LC/MS Pos	860	144.1
37487	100002105	stearamide	Lipid	Fatty Acid, Amide	LC/MS Pos	5968	284.5
1358	439	stearate (18:0)	Lipid	Long Chain Fatty Acid	LC/MS Neg	5886	283.4
34409	100001391	stearoylcarnitine	Lipid	Fatty Acid Metabolism(Acyl Carnitine)	LC/MS Pos	5300	428.4
1437	252	succinate	Energy	TCA Cycle	LC/MS Neg	618	117.1
37058	100001948	succinylcarnitine	Energy	TCA Cycle	LC/MS Pos	1401	262.1
18494	1629	taurochenodeoxycholate	Lipid	Primary Bile Acid Metabolism	LC/MS Neg	5218	498.3
18497	1648	taurocholate	Lipid	Primary Bile Acid Metabolism	LC/MS Neg	5122	514.3
12261	1668	taurodeoxycholate	Lipid	Secondary Bile Acid Metabolism	LC/MS Neg	5243	498.3
36850	100001658	taurolithocholate 3-sulfate	Lipid	Secondary Bile Acid Metabolism	LC/MS Neg	5002	280.8
35669	100001613	tetradecanedioate	Lipid	Fatty Acid, Dicarboxylate	LC/MS Neg	3970	257.2
18392	100000445	theobromine	Xenobiotics	Xanthine Metabolism	LC/MS Pos	2136	181.1
18394	100000437	theophylline	Xenobiotics	Xanthine Metabolism	LC/MS Neg	2361	179.1
1284	564	threonine	Amino Acid	Glycine, Serine and Threonine Metabolism	LC/MS Pos	713	120.1
36095	100001757	thymol sulfate	Xenobiotics	Food Component/Plant	LC/MS Neg	4395	229.1
35428	100001597	tiglyl carnitine	Amino Acid	Leucine, Isoleucine and Valine Metabolism	LC/MS Pos	2317	244.1
32306	1001	trans-4-hydroxyproline	Amino Acid	Urea cycle; Arginine and Proline Metabolism	LC/MS Pos	705	132.1
54	565	tryptophan	Amino Acid	Tryptophan Metabolism	LC/MS Pos	2445	205.1
37097	100001743	tryptophan betaine	Amino Acid	Tryptophan Metabolism	LC/MS Pos	2464	247.1
40661	100003620	tryptophylasparagine	Peptide	Dipeptide	LC/MS Pos	1963	319.2
1299	815	tyrosine	Amino Acid	Phenylalanine and Tyrosine Metabolism	LC/MS Pos	1516	182.1
12067	889	undecanoate (11:0)	Lipid	Medium Chain Fatty Acid	LC/MS Neg	5207	185.2
1604	1134	urate	Nucleotide	Purine Metabolism, (Hypo)Xanthine/Inosine containing	LC/MS Neg	769	167.1
32623	533	urea	Amino Acid	Urea cycle; Arginine and Proline Metabolism	LC/MS Pos	716	121.2
606	535	uridine	Nucleotide	Pyrimidine Metabolism, Uracil containing	LC/MS Neg	1430	243.1
33443	1136	valerate	Lipid	Short Chain Fatty Acid	LC/MS Neg	1774	101.2
34406	100001394	valerylcarnitine	Lipid	Fatty Acid Metabolism(Acyl Carnitine)	LC/MS Pos	2584	246.2
1649	566	valine	Amino Acid	Leucine, Isoleucine and Valine Metabolism	LC/MS Pos	1040	118.1
42072	100003637	valylarginine	Peptide	Dipeptide	LC/MS Neg	1805	272.2
40688	100003645	valylphenylalanine	Peptide	Dipeptide	LC/MS Pos	2790	265.2
3147	1004	xanthine	Nucleotide	Purine Metabolism, (Hypo)Xanthine/Inosine containing	LC/MS Pos	1430	153.1
15136	100000299	xanthosine	Nucleotide	Purine Metabolism, (Hypo)Xanthine/Inosine containing	LC/MS Pos	1785	285
32735		X - 01911			LC/MS Pos	4275	464.1
32587		X - 02249			LC/MS Neg	4025	267.2
32786		X - 02269			LC/MS Pos	3874	239.1
32560		X - 07765			LC/MS Neg	3705	245.1
32753		X - 09789			LC/MS Neg	2613	153.1
33782		X - 10346 - retired for propyl 4-sulfoxybenzoate			LC/MS Neg	3989	259.1
33066		X - 10593			LC/MS Pos	1256	172.2
32578		X - 11261			LC/MS Pos	3600	286.2
32616		X - 11299			LC/MS Neg	4893	507.2
32625		X - 11308			LC/MS Neg	5163	365.3
32632		X - 11315			LC/MS Pos	1210	130.2
32640		X - 11323			LC/MS Pos	3408	172.2
32651		X - 11334			LC/MS Pos	982	259.1
32689		X - 11372			LC/MS Neg	5303	467.4
32695		X - 11378			LC/MS Neg	5325	445.4
32698		X - 11381			LC/MS Pos	1126	186.2
32750		X - 11407			LC/MS Neg	2104	186.2
32746		X - 11429			LC/MS Neg	1151	245.1
32755		X - 11438			LC/MS Neg	3092	241.2
32757		X - 11440			LC/MS Neg	3571	246.3
32758		X - 11441			LC/MS Neg	3773	331.1
32759		X - 11442			LC/MS Neg	3902	331.1
32761		X - 11444			LC/MS Neg	3983	541.2
32769		X - 11452			LC/MS Neg	4109	352.1
32793		X - 11476			LC/MS Pos	4525	189.1
32795		X - 11478			LC/MS Neg	4286	165.2
32800		X - 11483			LC/MS Neg	4443	505.2
32802		X - 11485			LC/MS Neg	4478	378.2
32808		X - 11491			LC/MS Neg	4846	567.3
32838		X - 11521			LC/MS Pos	3650	286.2
32839		X - 11522			LC/MS Neg	4754	313.2
32846		X - 11529			LC/MS Neg	4845	624.3
32854		X - 11537			LC/MS Pos	5200	366.3
32855		X - 11538			LC/MS Neg	4920	311.3
32857		X - 11540			LC/MS Pos	5150	342.3
32869		X - 11552			LC/MS Pos	5408	200.3
32974		X - 11612			LC/MS Pos	1835	285
33026		X - 11684			LC/MS Pos	2992	328
33031		X - 11687			LC/MS Pos	2182	384.1
33132		X - 11787			LC/MS Pos	1126	148.1
33137		X - 11792			LC/MS Pos	3630	989.8
33138		X - 11793			LC/MS Pos	3634	601.1
33140		X - 11795			LC/MS Pos	1457	148.1
33144		X - 11799			LC/MS Pos	1572	226
39850		X - 11805			LC/MS Neg	1034.7	416.2
33159		X - 11814			LC/MS Pos	2372	152.1
33165		X - 11820			LC/MS Pos	4780	948.3
33248		X - 11837			LC/MS Neg	2484	283.1
33183		X - 11838			LC/MS Neg	2314	276
33188		X - 11843			LC/MS Neg	2710	230.1
33192		X - 11847			LC/MS Neg	3074	259.2
33194		X - 11849			LC/MS Neg	3229	266.2
33195		X - 11850			LC/MS Neg	3228	226.1
33203		X - 11858			LC/MS Neg	4400	437.1
33221		X - 11876			LC/MS Neg	5257	635.3
33225		X - 11880			LC/MS Neg	5378	537.4
33290		X - 11945			LC/MS Pos	1896	283.1
33353		X - 12007			LC/MS Neg	1376	223
33391		X - 12040			LC/MS Neg	942	259
33408		X - 12056			LC/MS Pos	1129	156.2
33410		X - 12058			LC/MS Pos	4350	200.3
33415		X - 12063			LC/MS Neg	4822	427.2
33502		X - 12087			LC/MS Pos	2452	250.2
33510		X - 12095			LC/MS Pos	1638	153.1
33511		X - 12096			LC/MS Pos	1578	174.2
33515		X - 12100			LC/MS Pos	1793	221.1
33516		X - 12101			LC/MS Pos
33519		X - 12104			LC/MS Pos	1755	271.1
33531		X - 12116			LC/MS Pos	1640	286.1
33532		X - 12117			LC/MS Pos	1486	204.2
33543		X - 12128			LC/MS Pos	1725	162.1
33616		X - 12195 - retired for daidzein sulfate (2)			LC/MS Neg	3369	333
33620		X - 12199			LC/MS Pos	3038	263.1
33633		X - 12212			LC/MS Neg	3607	229.1
33637		X - 12216			LC/MS Neg	1701	228.1
33653		X - 12231			LC/MS Neg	4186	352.1
33683		X - 12261			LC/MS Neg	1850	258.1
33685		X - 12263			LC/MS Neg	1369	275.1
33751		X - 12329			LC/MS Neg	1867	188.1
33835		X - 12407			LC/MS Neg	1902	205.1
34041		X - 12511			LC/MS Pos	4697	202.1
34112		X - 12544			LC/MS Pos	4360	211.2
34295		X - 12686			LC/MS Pos	1101	181.1
34314		X - 12704			LC/MS Neg	1252	274
40107		X - 12714			LC/MS Pos	2325	305.1
34375		X - 12715			LC/MS Pos	2067	281.2
34329		X - 12719			LC/MS Neg	1760	300.1
34339		X - 12729			LC/MS Neg	2077	228.1
34350		X - 12740			LC/MS Neg	2499	287.1
34352		X - 12742			LC/MS Neg	2534	241.2
37939		X - 12748			LC/MS Neg	558	320.1
34363		X - 12753			LC/MS Pos	1884	220.1
34453		X - 12776			LC/MS Neg	665	119.1
34481		X - 12798			LC/MS Pos	1860	240.1
34485		X - 12802			LC/MS Pos	2731	318.2
34488		X - 12805			LC/MS Pos	3259	358.2
34499		X - 12816			LC/MS Neg	2676	495.3
34505		X - 12822			LC/MS Neg	2786	389.1
40821		X - 12824			LC/MS Pos	3380.1	245.2
34513		X - 12830			LC/MS Neg	3182	372.2
34520		X - 12837			LC/MS Neg	3605	495.2
34527		X - 12844			LC/MS Neg	4168	539.3
34529		X - 12846			LC/MS Neg	4218	481.3
34530		X - 12847			LC/MS Neg	4240	227.1
34535		X - 12851			LC/MS Neg	4886	624.4
34539		X - 12855			LC/MS Pos	1404	248.2
34761		X - 13069			LC/MS Neg	5380	225.4
34844		X - 13152			LC/MS Pos	1731	168
35184		X - 13426			LC/MS Pos	4684	241.2
35189		X - 13431			LC/MS Pos	4230	302.3
35193		X - 13435			LC/MS Pos	4640	314.3
35247		X - 13483			LC/MS Pos	1982	237.1
35314		X - 13537			LC/MS Neg	5292	295.3
35321		X - 13543			LC/MS Pos
35464		X - 13671			LC/MS Neg	5226	315.3
35508		X - 13699			LC/MS Pos	2376	284.2
35518		X - 13709			LC/MS Pos	1938	302.1
35532		X - 13722			LC/MS Neg	893	160.1
35536		X - 13726			LC/MS Neg	1523	379
35496		X - 13837			LC/MS Pos	2524	301.1
35739		X - 13844			LC/MS Neg	1425	209.1
35766		X - 13871			LC/MS Pos	980	192
35786		X - 13891			LC/MS Neg	2716	227.1
35977		X - 14056			LC/MS Pos	914	192.1
35978		X - 14057			LC/MS Pos	1069	192
35985		X - 14062			LC/MS Neg	3139	283.1
36278		X - 14352			LC/MS Pos	2635	247.2
36391		X - 14465			LC/MS Pos	3306	211.2
36399		X - 14473			LC/MS Pos	3363	211.2
36515		X - 14588			LC/MS Neg	648	151
36530		X - 14603			LC/MS Pos	877	365.1
36589		X - 14662			LC/MS Neg	4327	263.9
37014		X - 14987			LC/MS Pos	4576	360.9
37387		X - 15245			LC/MS Neg	581	233
37622		X - 15375			LC/MS Pos	2502	328
37629		X - 15382			LC/MS Pos	2540	271
37687		X - 15439			LC/MS Neg	3616	348.9
37709		X - 15461			LC/MS Pos	2125	160.1
37722		X - 15474			LC/MS Pos	3872	202.1
37732		X - 15484			LC/MS Pos	2506	271
37734		X - 15486			LC/MS Neg	3638	269.2
37913		X - 15664			LC/MS Neg	3695	469.2
37915		X - 15666			LC/MS Pos	2096	221.1
37916		X - 15667			LC/MS Pos	2330	202.2
37917		X - 15668			LC/MS Pos	3471	412.2
37924		X - 15675			LC/MS Neg	5116	311.2
37925		X - 15676			LC/MS Neg	5208	277.1
38082		X - 15825			LC/MS Pos	2576	291.1
38486		X - 16044			LC/MS Pos	3472	428.2
38526		X - 16083			LC/MS Neg	1503.6	309.2
38532		X - 16089			LC/MS Neg	4545.1	321.2
38546		X - 16103			LC/MS Neg	659.1	99.3
38568		X - 16121			LC/MS Neg	2152.3	807
38570		X - 16123			LC/MS Neg	2584.3	552.4
38571		X - 16124			LC/MS Neg	2575.1	203
38572		X - 16125			LC/MS Neg	2637.1	413.2
38575		X - 16128			LC/MS Pos	1386.6	677.1
38576		X - 16129			LC/MS Pos	1455.1	287.7
38577		X - 16130			LC/MS Pos	1693.6	289.1
38579		X - 16132			LC/MS Pos	2305.3	472.7
38580		X - 16133			LC/MS Pos	2640.8	453.3
38581		X - 16134			LC/MS Pos	3151.9	603.9
38582		X - 16135			LC/MS Pos	3201.2	510.9
38583		X - 16136			LC/MS Pos	3293.6	749.2
38584		X - 16137			LC/MS Pos	3311.8	460.9
38585		X - 16138			LC/MS Pos	3509.7	759.9
38587		X - 16140			LC/MS Pos	3640.5	536.9
38772		X - 16206			LC/MS Neg	670.7	177
38963		X - 16394			LC/MS Pos	1719	229.2
38966		X - 16397			LC/MS Pos	2200.8	248.1
39053		X - 16480			LC/MS Neg	4685.5	309.3
39261		X - 16684			LC/MS Pos	3713.1	736.3
39262		X - 16685			LC/MS Pos	3779.1	399.4
39515		X - 16932			LC/MS Neg	3959.3	469.2
39521		X - 16938			LC/MS Neg	2008.8	233.1
39523		X - 16940 - retired for 1,2,3-benzenetriol sulfate (2)			LC/MS Neg	1694.1	204.9
39529		X - 16946			LC/MS Neg	3262.3	317.1
39561		X - 16975 - retired for pyrraline			LC/MS Pos	2291.8	255.1
39568		X - 16982			LC/MS Pos	1622.9	191.9
39800		X - 17137			LC/MS Neg	3465.5	449.2
39802		X - 17138			LC/MS Pos	4104.9	310.2
39809		X - 17145			LC/MS Neg	3844.7	257.2
39814		X - 17150			LC/MS Neg	3166.4	315.4
39817		X - 17153			LC/MS Pos	2777.4	246.1
39832		X - 17166			LC/MS Neg	2114.8	653.6
39844		X - 17174			LC/MS Neg	2488.6	464.6
39845		X - 17175			LC/MS Neg	2218.7	464.8
39848		X - 17178			LC/MS Neg	2376.4	661.5
39849		X - 17179			LC/MS Neg	2409.6	596
39853		X - 17183			LC/MS Neg	3936.2	903.5
39854		X - 17184			LC/MS Neg	3245	509
39855		X - 17185			LC/MS Neg	3069.1	215.2
39858		X - 17188			LC/MS Pos	4163.7	362.2
39859		X - 17189			LC/MS Pos	4067.5	619.9
39861		X - 17191			LC/MS Pos	3541.9	773.5
39862		X - 17192			LC/MS Pos	3839.2	603.2
39962		X - 17254			LC/MS Neg	5370.7	970.5
39964		X - 17256			LC/MS Pos	5281.8	666.5
39965		X - 17257			LC/MS Pos	5616.7	254.4
39967		X - 17259			LC/MS Pos	5142.7	241.3
39979		X - 17269			LC/MS Neg	4530.2	155.1
40097		X - 17299			LC/MS Pos	1265.9	229.2
40104		X - 17306			LC/MS Pos	2202.6	290.2
40105		X - 17307			LC/MS Pos	2258.5	162.1
40106		X - 17308			LC/MS Pos	2289.6	271
40123		X - 17325			LC/MS Pos	3542.6	186.1
40125		X - 17327			LC/MS Pos	3601.2	257.2
40133		X - 17335			LC/MS Pos	4521.7	248.2
40142		X - 17343			LC/MS Neg	1312.5	191.1
40155		X - 17348			LC/MS Neg	2524	247.2
40163		X - 17355			LC/MS Neg	3799.5	474.2
40165		X - 17357			LC/MS Neg	4095	541.3
40270		X - 17441			LC/MS Neg	2719.3	758
40271		X - 17442			LC/MS Neg	2922.8	630.5
40282		X - 17453			LC/MS Pos	4000.6	591.3
40284		X - 17455			LC/MS Pos	4560.4	452.1
40286		X - 17457			LC/MS Neg	2621.9	464.2
40291		X - 17462 - retired for valsartan			LC/MS Neg	4243.6	434.3
40567		X - 17626			LC/MS Neg	2803.2	229.2
40596		X - 17654			LC/MS Neg	5204.6	365.3
40598		X - 17656			LC/MS Neg	4375.9	437.1
40787		X - 17690			LC/MS Neg	2882.4	245.1
41243		X - 18140			LC/MS Pos	1931.1	125.2
41345		X - 18241 - retired for umbelliferone sulfate			LC/MS Neg	2459.2	241.1
41484		X - 18307			LC/MS Pos	3525.1	578.2
41783		X - 18554			LC/MS Pos	2452.8	270
42076		X - 18739			LC/MS Pos	5076.6	370.4
42286		X - 18901			LC/MS Neg	3820.5	211.1
42313		X - 18928			LC/MS Pos	3349.3	675.4
42314		X - 18929			LC/MS Pos	3881.1	319.2
42324		X - 18937			LC/MS Neg	2284.4	151.1
42330		X - 18943			LC/MS Neg	2624.9	279.1
42376		X - 18978			LC/MS Pos	1797.7	182
42539		X - 19132			LC/MS Neg	1908.6	495.3
42905		X - 19429			LC/MS Neg	2952	919.5
42906		X - 19430			LC/MS Neg	2969	862.5
42914		X - 19438			LC/MS Neg	1222.3	217.1
42916		X - 19440			LC/MS Neg	2295.1	600.4
43438		X - 19778			LC/MS Neg	2500	731.6
43558		X - 19807			LC/MS Neg	656.2	93
43559		X - 19808			LC/MS Neg	656.2	95
43776		X - 20000			LC/MS Pos	637.9	81.2
45191		X - 20590			LC/MS Pos	2559.5	189.1
45216		X - 20615			LC/MS Neg	1385	305.1
45218		X - 20617			LC/MS Neg	1852.7	289.1
45221		X - 20620			LC/MS Neg	1874	231.1
45461		X - 20843			LC/MS Pos	2609	287.2
45462		X - 20844			LC/MS Pos	2628.3	890.4
45466		X - 20848			LC/MS Pos	3735.3	792.2
45467		X - 20849			LC/MS Pos	3906.7	392.9
46217		X - 21222			LC/MS Pos	3261.4	675.9
48167		X - 21365			LC/MS Pos	1020	160.2
